# Supplementary material for: Prediction of loss to follow-up in long-term supportive periodontal therapy in patients with chronic periodontitis
Source: PLoS One. 2018 Feb 8;13(2):e0192221. doi: 10.1371/journal.pone.0192221 (PMC5805285; doi:10.1371/journal.pone.0192221)
Supplement: S1 File — (ZIP) [file pone.0192221.s001.zip]

Archive with 3 entries (2 files):
- outcome of logistic regression/outcome of logistic regression.sav
- outcome of logistic regression/outcome of logistic regression.spv
- outcome of logistic regression/
